# Supplementary material for: A novel genus of virulent phage targeting Acinetobacter baumannii: Efficacy and safety in a murine model of pulmonary infection
Source: PLoS Pathog. 2025 Jun 20;21(6):e1013268. doi: 10.1371/journal.ppat.1013268 (PMC12208414; doi:10.1371/journal.ppat.1013268)
Supplement: S1 Table — (XLSX) [file ppat.1013268.s004.xlsx]

## Sheet: Sheet1
S1 Table: Genome-wide gene annotation information for vB_AbaS_qsb1
name	Function classification	start	stop	strand	name
CDS_1	integration	169	1383	+	Integrase Arm-type DNA-binding domain
CDS_2	CDS	1380	1571	-	hypothetical protein
CDS_3	CDS	1707	2066	+	hypothetical protein
CDS_4	CDS	2076	2507	+	hypothetical protein
CDS_5	CDS	2504	2887	+	hypothetical protein
CDS_6	lysis	3266	3820	-	Phage Lysozyme RrrD
CDS_7	CDS	3817	4290	-	hypothetical protein
CDS_8	infection	4274	4999	-	putative side tail fiber protein
CDS_9	CDS	4999	5322	-	hypothetical protein
CDS_10	infection	5323	9273	-	Phage tail tip, host specificity protein J
CDS_11	assembly	9330	9983	-	Phage tail tip, assembly protein I
CDS_12	infection	9967	10722	-	tail assembly protein K
CDS_13	infection	10729	11535	-	Phage tail tip, assembly protein L
CDS_14	infection	11522	12697	-	Phage non-contractile tail fiber protein
CDS_15	CDS	12816	12962	-	hypothetical protein
CDS_16	Regulation	13025	13348	-	T3SS negative regulator,GrlR
CDS_17	infection	13424	13765	-	Phage minor tail protein
CDS_18	CDS	13823	13942	-	hypothetical protein
CDS_19	CDS	14178	14438	-	hypothetical protein
CDS_20	assembly	14449	17226	-	tail length tape measure protein
CDS_21	CDS	17335	17841	-	hypothetical protein
CDS_22	CDS	17890	18714	-	hypothetical protein
CDS_23	CDS	18707	19534	-	hypothetical protein
CDS_24	replication	19570	19812	-	Arc-like DNA binding domain protein
CDS_25	replication	19920	20075	+	Arc-like DNA binding domain protein
CDS_26	Regulation	20146	21033	+	BRO family, N-terminal domain protein
CDS_27	CDS	21137	21991	-	hypothetical protein
CDS_28	CDS	22151	21954	-	hypothetical protein
CDS_29	assmbly	22597	23091	-	Tail assembly chaperone
CDS_30	infection	23107	24036	-	putative major tail protein
CDS_31	CDS	24103	24348	-	hypothetical protein
CDS_32	replication	24345	24887	-	Phage antirepressor protein AntB
CDS_33	infection	25133	25531	-	tail terminator protein
CDS_34	assembly	25533	25988	-	tail completion or Neck1 protein
CDS_35	CDS	26027	26698	-	hypothetical protein
CDS_36	assembly	26754	27134	-	head-tail joining protein
CDS_37	assembly	27137	27529	-	head-tail adaptor Ad1
CDS_38	assembly	27533	27946	-	LEM-like domain protein
CDS_39	assembly	27986	29140	-	major capsid protein
CDS_40	assembly	29153	29959	-	minor structural protein GP20
CDS_41	CDS	30067	30219	-	hypothetical protein
CDS_42	CDS	30235	30465	-	hypothetical protein
CDS_43	assembly	30462	31547	-	putative head morphogenesis protein
CDS_44	Regulation	31513	32916	-	portal protein
CDS_45	packaging	32924	34420	-	terminase large subunit
CDS_46	packaging	34436	34897	-	terminase small subunit
CDS_47	CDS	34947	35729	-	hypothetical protein
CDS_48	CDS	35801	35923	-	hypothetical protein
CDS_49	CDS	35951	36133	-	hypothetical protein
CDS_50	integration	36188	36706	-	NinB/ Orf homologous recombination mediator
CDS_51	CDS	36836	37300	-	hypothetical protein
CDS_52	packaging	37355	37636	-	HNH endonuclease
CDS_53	CDS	37587	37790	-	hypothetical protein
CDS_54	CDS	37794	37982	-	hypothetical protein
CDS_55	tRNA	38075	38162	-	tRNA-Ile-TAT
CDS_56	tRNA	38168	38241	-	tRNA-Arg-TCT
CDS_57	CDS	38294	38569	-	hypothetical protein
CDS_58	CDS	38886	39440	-	hypothetical protein
CDS_59	CDS	39451	39744	-	hypothetical protein
CDS_60	regulation	39754	40179	-	VRR-NUC domain protein
CDS_61	regulation	40183	40569	-	HNH endonuclease
CDS_62	CDS	40569	40871	-	hypothetical protein
CDS_63	CDS	40868	41002	-	hypothetical protein
CDS_64	regulation	40999	41964	-	putative DNA mismatch endonuclease
CDS_65	CDS	41961	42164	-	hypothetical protein
CDS_66	CDS	42161	42562	-	hypothetical protein
CDS_67	CDS	42564	42767	-	hypothetical protein
CDS_68	CDS	42764	42970	-	hypothetical protein
CDS_69	CDS	42963	43343	-	hypothetical protein
CDS_70	CDS	43340	43510	-	hypothetical protein
CDS_71	CDS	43507	43683	-	hypothetical protein
CDS_72	CDS	43680	43937	-	hypothetical protein
CDS_73	replication	43934	45259	-	replicative DNA helicase
CDS_74	replication	45259	46152	-	DnaD domain protein
CDS_75	CDS	46149	46316	-	hypothetical protein
CDS_76	regulation	46413	46679	-	transcriptional regulator
CDS_77	regulation	46690	46920	-	Regulatory protein Cro
CDS_78	regulation	47045	47791	+	CI-like repressor
CDS_79	CDS	47805	48023	+	hypothetical protein
CDS_80	CDS	48243	48434	+	hypothetical protein
CDS_81	CDS	48434	48739	+	hypothetical protein
CDS_82	CDS	48732	49454	+	hypothetical protein
CDS_83	CDS	49451	49831	+	hypothetical protein
CDS_84	CDS	49831	50028	+	hypothetical protein
CDS_85	CDS	50025	50210	+	hypothetical protein
CDS_86	CDS	50210	50539	+	hypothetical protein
CDS_87	CDS	50549	51487	+	hypothetical protein
CDS_88	packaging	51484	52143	+	exonuclease
CDS_89	CDS	52140	52403	+	hypothetical protein
CDS_90	CDS	52415	52780	+	hypothetical protein
CDS_91	CDS	52777	52986	+	hypothetical protein
CDS_92	CDS	52983	53174	+	hypothetical protein
CDS_93	regulation	53175	53375	+	Prophage regulatory protein
CDS_94	regulation	53477	53950	+	SsrA-binding protein
CDS_95	regulation	53992	54543	-	flavodoxin-like protein
