# Supplementary material for: A novel genus of virulent phage targeting Acinetobacter baumannii: Efficacy and safety in a murine model of pulmonary infection
Source: PLoS Pathog. 2025 Jun 20;21(6):e1013268. doi: 10.1371/journal.ppat.1013268 (PMC12208414; doi:10.1371/journal.ppat.1013268)
Supplement: S2 Table — (XLSX) [file ppat.1013268.s005.xlsx]

## Sheet: Sheet1
S2 Table: Partial genome alignment results obtained by BLAST
Contigs	Query length (bp)	Query cover
TPA_asm: Caudoviricetes sp. isolate ctGTK9	12320	0.49
Acinetobacter phage Aclw_8	47018	0.14
Acinetobacter phage TCUAN1	49691	0.3
TPA_asm: Caudoviricetes sp. isolate ctMhV2	49432	0.12
Acinetobacter phage Acba_16	51595	0.09
Acinetobacter phage Acba_1	50696	0.06
Acinetobacter phage Ab105-3phi	63785	0.02
TPA_asm: Caudoviricetes sp. isolate ctTRl6	36165	0.02
TPA_asm: Caudoviricetes sp. isolate ctCs82	47750	0
TPA_asm: Caudoviricetes sp. isolate ct6H824	42126	0
TPA_asm: Siphoviridae sp. ct2u94	49650	0
TPA_asm: Bacteriophage sp. isolate ctcvu2	185987	0
TPA_asm: Caudoviricetes sp. isolate ctSIK6	41285	0
TPA_asm: Caudoviricetes sp. isolate ctyJT3	42806	0
