# Supplementary material for: A novel genus of virulent phage targeting Acinetobacter baumannii: Efficacy and safety in a murine model of pulmonary infection
Source: PLoS Pathog. 2025 Jun 20;21(6):e1013268. doi: 10.1371/journal.ppat.1013268 (PMC12208414; doi:10.1371/journal.ppat.1013268)
Supplement: S3 Table — (XLSX) [file ppat.1013268.s006.xlsx]

## Sheet: Sheet1
S3 Table：Mean AAI value of phage of Vieuvirus genus
Contigs（genus of Vieuvirus）	Mean AAI value (%)
Acinetobacter phage Aclw_8	73.07
Acinetobacter phage Ab11510-phi	70.41
Acinetobacter phage A3926.3	63.26
Acinetobacter phage vB_AbaS_Eva	63.37
Acinetobacter phage vB_AbaS_Ftm	61.19
Acinetobacter phage vB_AbaS_SA1	63.44
Acinetobacter bacteriophage YC#06	58.65
Acinetobacter bacteriophage YMC/09/02/B1251_ABA_BP	58.9
Acinetobacter bacteriophage YMC11_11_R3177	70.74
