# Supplementary material for: A novel genus of virulent phage targeting Acinetobacter baumannii: Efficacy and safety in a murine model of pulmonary infection
Source: PLoS Pathog. 2025 Jun 20;21(6):e1013268. doi: 10.1371/journal.ppat.1013268 (PMC12208414; doi:10.1371/journal.ppat.1013268)
Supplement: S4 Table — (XLSX) [file ppat.1013268.s007.xlsx]

## Sheet: Sheet1
S4 Table：Mean AAI value of phage of Obolenskvirus genus
Contigs（genus of Obolenskvirus）	Mean AAI value (%)
Acinetobacter phage BUCT628	32.15
Acinetobacter phage AB1	33.41
Acinetobacter phage AP22	62.75
