# Supplementary material for: A novel genus of virulent phage targeting Acinetobacter baumannii: Efficacy and safety in a murine model of pulmonary infection
Source: PLoS Pathog. 2025 Jun 20;21(6):e1013268. doi: 10.1371/journal.ppat.1013268 (PMC12208414; doi:10.1371/journal.ppat.1013268)
Supplement: S5 Table — (XLSX) [file ppat.1013268.s008.xlsx]

## Sheet: Sheet1
S5 Table：OrthoANIu Results against vB_AbaS_qsb1
Contigs	Total length (bp)	GC content (%)	OrthoANIu value (%)
Acinetobacter bacteriophage YMC11_11_R3177	45575	39.83	73.5
Acinetobacter bacteriophage YMC/09/02/B1251_ABA_BP	45364	39.05	-1
Acinetobacter bacteriophage YC#06	48885	40.14	60
Acinetobacter bacteriophage AP22	46387	37.74	73.4
Acinetobacter bacteriophage AB1	45159	37.69	-1
Acinetobacter phage BUCT628	44935	37.52	-1
